# Supplementary material for: Transmission of anelloviruses to HIV-1 infected children
Source: Front Microbiol. 2022 Sep 16;13:951040. doi: 10.3389/fmicb.2022.951040 (PMC9523257; doi:10.3389/fmicb.2022.951040)
Supplement: Supplementary file 1 [file Table_1.XLSX]

## Sheet: Table S1
Table S1. Collection of serum samples used in the study. The letter C in the sample name corresponds with the child samples and M – with mother samples.
The minus sign before the number of months indicates that the sample was collected before delivery. Neg. - samples negative in the qPCR.
sample	months post delivery	pair	DNA concentration (copies / mL)			Illumina output
			Alphatorquevirus	Betatorquevirus	Beta- and Gammatorquevirus	Total reads	Anellovirus reads	Anellovirus reads per million (rpm)
C1A*	2.4	pair1	300000000	63000000	78000000	4825546	1225268	253913
C1B	23.2	pair1	12000000000	750000000	390000000	2036240	996043	489158
M1A*	-1.7	pair1	1400000000	220000000	550000000	298766	113473	379806
M1B$	0	pair1	1700000000	73000000	Neg.	1012174	384516	379891
M1C	6.5	pair1	320000000	280000000	440000000	1389306	372287	267966
M1D	15.7	pair1	550000000	89000000	170000000	1390512	437329	314509
M1E	25.2	pair1	1200000000	1000000000	1900000000	1826220	402002	220128
C2A*	13.6	pair2	540000000	3300000000	1500000000	5041114	1469556	291514
M2A*$	2	pair2	1300000	1900000	1200000	1276414	607464	475915
C3A*	25.6	pair3	13000000	440000000	720000000	6539238	44175	6755.37
M3A	-0.8	pair3	440000	Neg.	Neg.	375392	4127	10993.8
M3B$	0	pair3	5700000	980000	2100000	620026	17399	28061.7
M3C	7.1	pair3	12000000	Neg.	Neg.	698488	233368	334105
M3D	11.3	pair3	1200000	Neg.	Neg.	576366	5958	10337.2
M3E*	17	pair3	1700000	66000000	19000000	370314	22871	61761.1
C4A*	22.8	pair4	910000000	2200000000	2500000000	5625934	1228515	218366
M4A	-7.7	pair4	5800000	Neg.	370000	937640	8479	9042.92
M4B*$	-3.7	pair4	22000000	4100000	23000000	1089366	13088	12014.3
M4C	4.3	pair4	17000000	Neg.	9200000	1292102	345259	267207
M4D	7.3	pair4	4300000	1700000	1900000	1804364	447	247.733
M4E	10.4	pair4	34000000	320000	27000000	1437608	334251	232505
M4F	23.6	pair4	8900000	260000000	230000000	1590362	10972	6899.06
C5A*	12.1	pair5	77000000	3100000	14000000	3445202	465597	135144
C5B	25.6	pair5	94000000	31000000	14000000	5392828	1931588	358177
M5A*$	0	pair5	32000000	14000000	24000000	1066556	62083	58208.9
M5B	3	pair5	18000000	260000	4800000	1222142	185538	151814
M5C	8.8	pair5	7100000	14000000	Neg.	338844	0	0
M5D†	14.3	pair5	19000000	10000000	7000000	5512	excluded sample
M5E	22.9	pair5	25000000	960000	100000	454774	580	1275.36
* samples that were included in the UniFrac comparison analysis (Figure 3B and 3C in the main text).
$ mothers' samples that were included in the UniFrac comparison analysis of samples collected close to delivery moment (Supplementary Figure S2).
† sample M5D was excluded from sequence analysis due to low number of reads.

## Sheet: Table S2
Table S2. Overview of the Anellometrix anellovirus genome database.
Accession number	txid	Species name
MK212032	NA	Torque teno hominid virus 2
MW267851	NA	Torque teno hominid virus 2
NC_009225	687379	Torque teno midi virus 1
AB303560	2065051	Torque teno midi virus 10
AB303565	2065051	Torque teno midi virus 10
KP343827	2065051	Torque teno midi virus 10
MW455365	2065051	Torque teno midi virus 10
MW455412	2065051	Torque teno midi virus 10
AB303561	2065052	Torque teno midi virus 11
MW455407	2065052	Torque teno midi virus 11
AB303562	2065053	Torque teno midi virus 12
AB303564	2065054	Torque teno midi virus 13
MN165103	2065054	Torque teno midi virus 13
MW455361	2065054	Torque teno midi virus 13
AB303566	2065055	Torque teno midi virus 14
MN165106	2065055	Torque teno midi virus 14
MW455405	2065055	Torque teno midi virus 14
KP343821	687380	Torque teno midi virus 2
NC_007014	687380	Torque teno midi virus 2
NC_014093	687380	Torque teno midi virus 2
EF538875	2065044	Torque teno midi virus 3
EF538876	2065045	Torque teno midi virus 4
AB303552	2065046	Torque teno midi virus 5
AB303556	2065046	Torque teno midi virus 5
AB303557	2065046	Torque teno midi virus 5
MN165105	2065046	Torque teno midi virus 5
AB303553	2065047	Torque teno midi virus 6
AB303563	2065047	Torque teno midi virus 6
MW455373	2065047	Torque teno midi virus 6
AB303554	2065048	Torque teno midi virus 7
OL694781	2065048	Torque teno midi virus 7
OL694784	2065048	Torque teno midi virus 7
AB303558	2065049	Torque teno midi virus 8
KF545588	2065049	Torque teno midi virus 8
KP343825	2065049	Torque teno midi virus 8
MN165094	2065049	Torque teno midi virus 8
MN165095	2065049	Torque teno midi virus 8
MN165099	2065049	Torque teno midi virus 8
MN165100	2065049	Torque teno midi virus 8
MN165101	2065049	Torque teno midi virus 8
MW455366	2065049	Torque teno midi virus 8
MW455378	2065049	Torque teno midi virus 8
MW455394	2065049	Torque teno midi virus 8
MW455410	2065049	Torque teno midi virus 8
MW455413	2065049	Torque teno midi virus 8
MW455426	2065049	Torque teno midi virus 8
MW455436	2065049	Torque teno midi virus 8
MW455450	2065049	Torque teno midi virus 8
AB303559	2065050	Torque teno midi virus 9
AB038626	687369	Torque teno mini virus 1
KP343829	687369	Torque teno mini virus 1
KP343847	687369	Torque teno mini virus 1
KT163876	687369	Torque teno mini virus 1
KY462757	687369	Torque teno mini virus 1
KY462758	687369	Torque teno mini virus 1
KY462769	687369	Torque teno mini virus 1
MH648977	687369	Torque teno mini virus 1
MH649011	687369	Torque teno mini virus 1
MH649229	687369	Torque teno mini virus 1
MH649254	687369	Torque teno mini virus 1
MK212029	687369	Torque teno mini virus 1
MN165097	687369	Torque teno mini virus 1
MN165098	687369	Torque teno mini virus 1
MN165104	687369	Torque teno mini virus 1
MT210805	687369	Torque teno mini virus 1
MW455382	687369	Torque teno mini virus 1
MW455391	687369	Torque teno mini virus 1
MW455411	687369	Torque teno mini virus 1
MW455429	687369	Torque teno mini virus 1
OL694794	687369	Torque teno mini virus 1
KP343856	2065036	Torque teno mini virus 10
KP343857	2065036	Torque teno mini virus 10
MH649263	2065036	Torque teno mini virus 10
MW455357	2065036	Torque teno mini virus 10
OL694800	2065036	Torque teno mini virus 10
OL694833	2065036	Torque teno mini virus 10
KP343858	2065037	Torque teno mini virus 11
MW455409	2065037	Torque teno mini virus 11
MW455428	2065037	Torque teno mini virus 11
NC_038346	2065037	Torque teno mini virus 11
OL694835	2065037	Torque teno mini virus 11
MW455363	2065038	Torque teno mini virus 12
MW455434	2065038	Torque teno mini virus 12
NC_038347	2065038	Torque teno mini virus 12
OL694790	2065038	Torque teno mini virus 12
KY856742	NA	Torque teno mini virus 13
MH017552	NA	Torque teno mini virus 14
BK047741	NA	Torque teno mini virus 15
MK139485	NA	Torque teno mini virus 15
MT783403	NA	Torque teno mini virus 15
NC_020498	NA	Torque teno mini virus 15
NC_025727	2846493	Torque teno mini virus 16
KP343854	NA	Torque teno mini virus 17
KF764701	1859149	Torque teno mini virus 18
MT506588	1859149	Torque teno mini virus 18
JX134046	NA	Torque teno mini virus 19
MN165102	NA	Torque teno mini virus 19
MW455377	NA	Torque teno mini virus 19
KT163914	687370	Torque teno mini virus 2
MH649217	687370	Torque teno mini virus 2
MW455386	687370	Torque teno mini virus 2
MW455453	687370	Torque teno mini virus 2
NC_014086	687370	Torque teno mini virus 2
OL694787	687370	Torque teno mini virus 2
KP343864	NA	Torque teno mini virus 20
MH648989	NA	Torque teno mini virus 20
MH649084	NA	Torque teno mini virus 20
MH649101	NA	Torque teno mini virus 20
MH649241	NA	Torque teno mini virus 20
MW455430	NA	Torque teno mini virus 20
OL694793	NA	Torque teno mini virus 20
BK017267	NA	Torque teno mini virus 22
MK212031	NA	Torque teno mini virus 22
KX810063	NA	Torque teno mini virus 23
KF545585	NA	Torque teno mini virus 24
KT163898	NA	Torque teno mini virus 24
MH649141	NA	Torque teno mini virus 24
MW455398	NA	Torque teno mini virus 24
KY462770	2846513	Torque teno mini virus 26
MH649204	2846513	Torque teno mini virus 26
MK212030	2846513	Torque teno mini virus 26
MT157223	2846513	Torque teno mini virus 26
OL694791	2846513	Torque teno mini virus 26
BK032504	2846514	Torque teno mini virus 27
KP343818	2846514	Torque teno mini virus 27
KP343835	2846514	Torque teno mini virus 27
MH649186	2846514	Torque teno mini virus 27
NC_025726	2846514	Torque teno mini virus 27
OL694832	2846514	Torque teno mini virus 27
BK048312	NA	Torque teno mini virus 28
MH017563	NA	Torque teno mini virus 28
MH017566	NA	Torque teno mini virus 28
MH649152	NA	Torque teno mini virus 28
OL694797	NA	Torque teno mini virus 28
OL694834	NA	Torque teno mini virus 28
KX810064	NA	Torque teno mini virus 29
NC_014088	687371	Torque teno mini virus 3
KP343852	NA	Torque teno mini virus 30
MW455457	NA	Torque teno mini virus 30
KF545582	NA	Torque teno mini virus 31
MH649212	NA	Torque teno mini virus 31
MW455425	NA	Torque teno mini virus 31
MW455444	NA	Torque teno mini virus 31
MH649104	NA	Torque teno mini virus 32
NC_030297	NA	Torque teno mini virus 32
OL694789	NA	Torque teno mini virus 32
KF545590	NA	Torque teno mini virus 33
MH649199	NA	Torque teno mini virus 33
MH649114	NA	Torque teno mini virus 34
MN165096	NA	Torque teno mini virus 35
KP343830	NA	Torque teno mini virus 36
KP343848	NA	Torque teno mini virus 36
KP343849	NA	Torque teno mini virus 36
KP343851	NA	Torque teno mini virus 36
KP343853	NA	Torque teno mini virus 36
KP343863	NA	Torque teno mini virus 36
LC381845	NA	Torque teno mini virus 36
MH648983	NA	Torque teno mini virus 36
MH648985	NA	Torque teno mini virus 36
MH649206	NA	Torque teno mini virus 36
MW455402	NA	Torque teno mini virus 36
OL694786	NA	Torque teno mini virus 36
KT163888	NA	Torque teno mini virus 37
MH649209	NA	Torque teno mini virus 37
KP343850	NA	Torque teno mini virus 38
MH648982	NA	Torque teno mini virus 38
MH649083	NA	Torque teno mini virus 38
MH649223	NA	Torque teno mini virus 38
MH648986	NA	Torque teno mini virus 39
BK016626	687373	Torque teno mini virus 5
BK032505	687373	Torque teno mini virus 5
LY920418	687373	Torque teno mini virus 5
MH017556	687373	Torque teno mini virus 5
MN165093	687373	Torque teno mini virus 5
NC_014089	687373	Torque teno mini virus 5
OL694792	687373	Torque teno mini virus 5
EF538883	687374	Torque teno mini virus 6
KP343832	687374	Torque teno mini virus 6
MH648999	687374	Torque teno mini virus 6
MH649002	687374	Torque teno mini virus 6
MH649006	687374	Torque teno mini virus 6
MH649106	687374	Torque teno mini virus 6
MW455364	687374	Torque teno mini virus 6
OL694788	687374	Torque teno mini virus 6
OL694798	687374	Torque teno mini virus 6
BK050385	687375	Torque teno mini virus 7
NC_014082	687375	Torque teno mini virus 7
KP343834	687376	Torque teno mini virus 8
KU243129	687376	Torque teno mini virus 8
MH649127	687376	Torque teno mini virus 8
MW455431	687376	Torque teno mini virus 8
NC_014068	687376	Torque teno mini virus 8
OL694780	687376	Torque teno mini virus 8
OL694799	687376	Torque teno mini virus 8
AB038631	687377	Torque teno mini virus 9
MH649125	687377	Torque teno mini virus 9
MH649172	687377	Torque teno mini virus 9
MH649174	687377	Torque teno mini virus 9
MH649183	687377	Torque teno mini virus 9
MH649189	687377	Torque teno mini virus 9
MH649224	687377	Torque teno mini virus 9
MH649228	687377	Torque teno mini virus 9
MW455354	687377	Torque teno mini virus 9
MW455388	687377	Torque teno mini virus 9
AB011494	687340	Torque teno virus 1
AB017610	687340	Torque teno virus 1
AB030486	687340	Torque teno virus 1
AB030487	687340	Torque teno virus 1
AB030488	687340	Torque teno virus 1
AB030489	687340	Torque teno virus 1
AF122913	687340	Torque teno virus 1
AF122917	687340	Torque teno virus 1
AF122918	687340	Torque teno virus 1
AF122920	687340	Torque teno virus 1
AF129887	687340	Torque teno virus 1
AF247138	687340	Torque teno virus 1
AF254410	687340	Torque teno virus 1
AY026466	687340	Torque teno virus 1
KP343845	687340	Torque teno virus 1
LY920416	687340	Torque teno virus 1
MH017570	687340	Torque teno virus 1
MW455432	687340	Torque teno virus 1
MW455437	687340	Torque teno virus 1
OL694840	687340	Torque teno virus 1
AY823989	687353	Torque teno virus 14
FR751493	687353	Torque teno virus 14
JQ732206	687353	Torque teno virus 14
KF545577	687353	Torque teno virus 14
KJ194502	687353	Torque teno virus 14
KP343840	687353	Torque teno virus 14
KT163880	687353	Torque teno virus 14
KT163886	687353	Torque teno virus 14
KT163893	687353	Torque teno virus 14
KT163895	687353	Torque teno virus 14
KT163915	687353	Torque teno virus 14
KT163919	687353	Torque teno virus 14
MH649122	687353	Torque teno virus 14
MH649137	687353	Torque teno virus 14
MT783404	687353	Torque teno virus 14
MW455389	687353	Torque teno virus 14
MW455420	687353	Torque teno virus 14
NC_038339	687353	Torque teno virus 14
OL694801	687353	Torque teno virus 14
OL694813	687353	Torque teno virus 14
OL694824	687353	Torque teno virus 14
AB059352	687354	Torque teno virus 15
AB060593	687354	Torque teno virus 15
FR751499	687354	Torque teno virus 15
HM449773	687354	Torque teno virus 15
KT163885	687354	Torque teno virus 15
KT163918	687354	Torque teno virus 15
MT501647	687354	Torque teno virus 15
MW455346	687354	Torque teno virus 15
MW455347	687354	Torque teno virus 15
MW455456	687354	Torque teno virus 15
NC_014091	687354	Torque teno virus 15
NC_014096	687354	Torque teno virus 15
OL694810	687354	Torque teno virus 15
OL694811	687354	Torque teno virus 15
OL694814	687354	Torque teno virus 15
OL694838	687354	Torque teno virus 15
KP343841	687356	Torque teno virus 17
AB059353	687357	Torque teno virus 18
AY206683	687357	Torque teno virus 18
EU305675	687357	Torque teno virus 18
KF545591	687357	Torque teno virus 18
KM593802	687357	Torque teno virus 18
KP343838	687357	Torque teno virus 18
KP343842	687357	Torque teno virus 18
KT163902	687357	Torque teno virus 18
MH648997	687357	Torque teno virus 18
MK820646	687357	Torque teno virus 18
MW455350	687357	Torque teno virus 18
MW455355	687357	Torque teno virus 18
MW455387	687357	Torque teno virus 18
MW455414	687357	Torque teno virus 18
AB038619	687358	Torque teno virus 19
AB038620	687358	Torque teno virus 19
AF345529	687358	Torque teno virus 19
AJ620226	687358	Torque teno virus 19
DQ186996	687358	Torque teno virus 19
FR751491	687358	Torque teno virus 19
FR848323	687358	Torque teno virus 19
MH649210	687358	Torque teno virus 19
MK690196	687358	Torque teno virus 19
MW455374	687358	Torque teno virus 19
MW455379	687358	Torque teno virus 19
MW455392	687358	Torque teno virus 19
NC_014078	687358	Torque teno virus 19
MK820644	687341	Torque teno virus 2
OL694827	687341	Torque teno virus 2
AB060595	687359	Torque teno virus 20
AF345527	687359	Torque teno virus 20
EU305676	687359	Torque teno virus 20
HM224451	687359	Torque teno virus 20
KP343846	687359	Torque teno virus 20
KT163875	687359	Torque teno virus 20
MH649178	687359	Torque teno virus 20
MW455353	687359	Torque teno virus 20
MW455397	687359	Torque teno virus 20
MW455435	687359	Torque teno virus 20
MW455448	687359	Torque teno virus 20
NC_038340	687359	Torque teno virus 20
AB050448	687360	Torque teno virus 21
AB060592	687360	Torque teno virus 21
AB060596	687360	Torque teno virus 21
KT163906	687360	Torque teno virus 21
MW455384	687360	Torque teno virus 21
MW455401	687360	Torque teno virus 21
NC_038341	687360	Torque teno virus 21
OL694841	687360	Torque teno virus 21
AY823988	687363	Torque teno virus 24
DQ186995	687363	Torque teno virus 24
FJ392116	687363	Torque teno virus 24
FJ426280	687363	Torque teno virus 24
FR751487	687363	Torque teno virus 24
FR751489	687363	Torque teno virus 24
KF545586	687363	Torque teno virus 24
KT163887	687363	Torque teno virus 24
KT163903	687363	Torque teno virus 24
KT163905	687363	Torque teno virus 24
KT163916	687363	Torque teno virus 24
MH648995	687363	Torque teno virus 24
MH649008	687363	Torque teno virus 24
MH649014	687363	Torque teno virus 24
MH649142	687363	Torque teno virus 24
MH649179	687363	Torque teno virus 24
MH649256	687363	Torque teno virus 24
MK820645	687363	Torque teno virus 24
MT783405	687363	Torque teno virus 24
MW455348	687363	Torque teno virus 24
MW455351	687363	Torque teno virus 24
MW455352	687363	Torque teno virus 24
MW455396	687363	Torque teno virus 24
MW455454	687363	Torque teno virus 24
MW455455	687363	Torque teno virus 24
MW679003	687363	Torque teno virus 24
NC_038343	687363	Torque teno virus 24
OL694803	687363	Torque teno virus 24
OL694804	687363	Torque teno virus 24
OL694805	687363	Torque teno virus 24
OL694806	687363	Torque teno virus 24
OL694807	687363	Torque teno virus 24
OL694823	687363	Torque teno virus 24
OL694825	687363	Torque teno virus 24
OL694826	687363	Torque teno virus 24
OL694830	687363	Torque teno virus 24
OL694831	687363	Torque teno virus 24
OL694837	687363	Torque teno virus 24
AB038622	687368	Torque teno virus 29
AB038623	687368	Torque teno virus 29
AB064596	687368	Torque teno virus 29
AB064599	687368	Torque teno virus 29
AB064600	687368	Torque teno virus 29
AB064601	687368	Torque teno virus 29
AB064602	687368	Torque teno virus 29
AB064603	687368	Torque teno virus 29
BK032508	687368	Torque teno virus 29
FR751465	687368	Torque teno virus 29
KF545579	687368	Torque teno virus 29
KP036971	687368	Torque teno virus 29
KP343839	687368	Torque teno virus 29
KT163877	687368	Torque teno virus 29
KT163889	687368	Torque teno virus 29
KT163897	687368	Torque teno virus 29
MH648990	687368	Torque teno virus 29
MH649085	687368	Torque teno virus 29
MH649144	687368	Torque teno virus 29
MH649255	687368	Torque teno virus 29
MW455349	687368	Torque teno virus 29
MW455372	687368	Torque teno virus 29
MW455439	687368	Torque teno virus 29
MW455451	687368	Torque teno virus 29
MW455452	687368	Torque teno virus 29
MW679005	687368	Torque teno virus 29
NC_014073	687368	Torque teno virus 29
NC_014074	687368	Torque teno virus 29
AF298585	687342	Torque teno virus 3
AJ620222	687342	Torque teno virus 3
AM712004	687342	Torque teno virus 3
FR751488	687342	Torque teno virus 3
FR751501	687342	Torque teno virus 3
FR751510	687342	Torque teno virus 3
FR848326	687342	Torque teno virus 3
JN231329	687342	Torque teno virus 3
KF545596	687342	Torque teno virus 3
KT163904	687342	Torque teno virus 3
KT163917	687342	Torque teno virus 3
MH649242	687342	Torque teno virus 3
MH649258	687342	Torque teno virus 3
MT501652	687342	Torque teno virus 3
MW455356	687342	Torque teno virus 3
MW455359	687342	Torque teno virus 3
MW455369	687342	Torque teno virus 3
MW455375	687342	Torque teno virus 3
MW455383	687342	Torque teno virus 3
MW455385	687342	Torque teno virus 3
MW455423	687342	Torque teno virus 3
MW455438	687342	Torque teno virus 3
NC_014081	687342	Torque teno virus 3
OL694808	687342	Torque teno virus 3
OL694816	687342	Torque teno virus 3
OL694819	687342	Torque teno virus 3
FJ392117	NA	Torque teno virus 31
MN893310	NA	Torque teno virus 31
MT501646	NA	Torque teno virus 31
FJ392105	NA	Torque teno virus 32
FJ392113	NA	Torque teno virus 32
KT163883	NA	Torque teno virus 32
KT163894	NA	Torque teno virus 32
KT163896	NA	Torque teno virus 32
KT163900	NA	Torque teno virus 32
OL694836	NA	Torque teno virus 32
KT163879	687343	Torque teno virus 4
AF345522	687344	Torque teno virus 5
KT163912	687344	Torque teno virus 5
MW455376	687344	Torque teno virus 5
MW455395	687344	Torque teno virus 5
MW455399	687344	Torque teno virus 5
OL694812	687344	Torque teno virus 5
OL694839	687344	Torque teno virus 5
OL694842	687344	Torque teno virus 5
MN116509	687345	Torque teno virus 6
NC_014094	687345	Torque teno virus 6
OL694818	687345	Torque teno virus 6
AB054648	687346	Torque teno virus 7
DQ361268	687346	Torque teno virus 7
JN980171	687346	Torque teno virus 7
NC_014080	687346	Torque teno virus 7
NC_014084	687346	Torque teno virus 7
AB064604	687348	Torque teno virus 9
AB064606	687348	Torque teno virus 9
AF345525	687348	Torque teno virus 9
AJ620216	687348	Torque teno virus 9
AJ620227	687348	Torque teno virus 9
AJ620232	687348	Torque teno virus 9
AY026465	687348	Torque teno virus 9
DQ186999	687348	Torque teno virus 9
DQ187004	687348	Torque teno virus 9
FR751472	687348	Torque teno virus 9
GU797360	687348	Torque teno virus 9
KP343837	687348	Torque teno virus 9
KP343843	687348	Torque teno virus 9
KP343844	687348	Torque teno virus 9
KT163907	687348	Torque teno virus 9
KT163911	687348	Torque teno virus 9
KT163913	687348	Torque teno virus 9
MH649203	687348	Torque teno virus 9
MT783406	687348	Torque teno virus 9
MW455393	687348	Torque teno virus 9
MW455400	687348	Torque teno virus 9
MW455417	687348	Torque teno virus 9
MW455421	687348	Torque teno virus 9
MW455440	687348	Torque teno virus 9
MW455442	687348	Torque teno virus 9
NC_014075	687348	Torque teno virus 9
NC_014076	687348	Torque teno virus 9
NC_038338	687348	Torque teno virus 9
OL694815	687348	Torque teno virus 9
OL694821	687348	Torque teno virus 9
OL694822	687348	Torque teno virus 9
OL694828	687348	Torque teno virus 9
OL694829	687348	Torque teno virus 9
AB303555	NA	Unclassified TTMDV
KF545587	NA	Unclassified TTMDV
KF545592	NA	Unclassified TTMDV
KP343820	NA	Unclassified TTMDV
KP343822	NA	Unclassified TTMDV
KP343824	NA	Unclassified TTMDV
KP343826	NA	Unclassified TTMDV
KT163882	NA	Unclassified TTMDV
MN165092	NA	Unclassified TTMDV
MT506589	NA	Unclassified TTMDV
MW455406	NA	Unclassified TTMDV
MW455408	NA	Unclassified TTMDV
OL694779	NA	Unclassified TTMDV
OL694782	NA	Unclassified TTMDV
OL694783	NA	Unclassified TTMDV
OL694785	NA	Unclassified TTMDV
BK016272	NA	Unclassified TTMV
BK016990	NA	Unclassified TTMV
BK032500	NA	Unclassified TTMV
BK032503	NA	Unclassified TTMV
BK032512	NA	Unclassified TTMV
BK032524	NA	Unclassified TTMV
BK049228	NA	Unclassified TTMV
KF545583	NA	Unclassified TTMV
KF545584	NA	Unclassified TTMV
KP343833	NA	Unclassified TTMV
KP343860	NA	Unclassified TTMV
KP343861	NA	Unclassified TTMV
KP343862	NA	Unclassified TTMV
KT163899	NA	Unclassified TTMV
MW455358	NA	Unclassified TTMV
MW455362	NA	Unclassified TTMV
MW455381	NA	Unclassified TTMV
MW455403	NA	Unclassified TTMV
MW455419	NA	Unclassified TTMV
MW455427	NA	Unclassified TTMV
MW455445	NA	Unclassified TTMV
OL694795	NA	Unclassified TTMV
OL694796	NA	Unclassified TTMV

## Sheet: Table S3
Table S3. Comparison of maximum relative abundance of shared and unshared lineages within the pairs. Statistical method: Wilcoxon sum-rank test.
Pair	.y.	group1	group2	n1	n2	statistic	p	p.adj	p.adj.signif
1	maximum relative abundance	not shared	shared	79	59	764	1.46e-11	7.3e-11	****
2	maximum relative abundance	not shared	shared	10	1	0	0.121	0.605	ns
3	maximum relative abundance	not shared	shared	14	2	20	0.379	1	ns
4	maximum relative abundance	not shared	shared	26	8	42	0.0123	0.0615	ns
5	maximum relative abundance	not shared	shared	17	9	22	0.00218	0.0109	*

## Sheet: Table S4
Table S4. Statistical analysis of unweighted UniFrac pairwise distances between different subgroups of samples.
In the group 1 and 2 (related and unrelated samples) only samples closest to each other in terms of UniFrac distances were selected. Statistical method: Wilcoxon sum-rank test.
	.y.	group1	group2	n1	n2	statistic	p	p.adj	p.adj.signif
1	UniFrac_Distance	1 follow up	2 related mother-child pair	80	9	356	0.962	1	ns
2	UniFrac_Distance	1 follow up	3 mothers vs mothers	80	20	180	9.34e-08	9.34e-07	****
3	UniFrac_Distance	1 follow up	4 children vs children	80	20	424	0.001	0.01	**
4	UniFrac_Distance	1 follow up	5 unrelated mother-child pair	80	42	562	1.72e-09	1.72e-08	****
5	UniFrac_Distance	2 related mother-child pair	3 mothers vs mothers	9	20	25	0.002	0.02	*
6	UniFrac_Distance	2 related mother-child pair	4 children vs children	9	20	50	0.062	0.62	ns
7	UniFrac_Distance	2 related mother-child pair	5 unrelated mother-child pair	9	42	73.5	0.004	0.04	*
8	UniFrac_Distance	3 mothers vs mothers	4 children vs children	20	20	284	0.024	0.24	ns
9	UniFrac_Distance	3 mothers vs mothers	5 unrelated mother-child pair	20	42	508	0.188	1	ns
10	UniFrac_Distance	4 children vs children	5 unrelated mother-child pair	20	42	312	0.105	1	ns

## Sheet: Table S5
Table S5. Statistical analysis of unweighted UniFrac pairwise distances between different subgroups of samples.
In the group 1 and 2 (related and unrelated samples) only samples collected closest to delivery moment were selected. Statistical method: Wilcoxon sum-rank test.
	.y.	group1	group2	n1	n2	statistic	p	p.adj	p.adj.signif
1	UniFrac_Distance	1 follow up	2 related mother-child pair	80	10	312	0.261	1	ns
2	UniFrac_Distance	1 follow up	3 mothers vs mothers	80	20	176	7.71e-08	7.71e-07	****
3	UniFrac_Distance	1 follow up	4 children vs children	80	20	424	0.001	0.01	**
4	UniFrac_Distance	1 follow up	5 unrelated mother-child pair	80	40	428	6.92e-11	6.92e-10	****
5	UniFrac_Distance	2 related mother-child pair	3 mothers vs mothers	10	20	32	0.003	0.03	*
6	UniFrac_Distance	2 related mother-child pair	4 children vs children	10	20	72	0.226	1	ns
7	UniFrac_Distance	2 related mother-child pair	5 unrelated mother-child pair	10	40	96	0.012	0.12	ns
8	UniFrac_Distance	3 mothers vs mothers	4 children vs children	20	20	308	0.004	0.04	*
9	UniFrac_Distance	3 mothers vs mothers	5 unrelated mother-child pair	20	40	484	0.19	1	ns
10	UniFrac_Distance	4 children vs children	5 unrelated mother-child pair	20	40	252	0.021	0.21	ns
